# Supplementary material for: Laser Synthesis of Platinum Single-Atom Catalysts for Hydrogen Evolution Reaction
Source: Nanomaterials (Basel). 2025 Jan 6;15(1):78. doi: 10.3390/nano15010078 (PMC11723019; doi:10.3390/nano15010078)
Supplement: Supplementary file 1 [file nanomaterials-15-00078-s001.zip]

Archive with 1 entries (1 files):
- nanomaterials-3337681-supplementary.pdf
